# Supplementary material for: A Systematic Review of the Incidence, Risk Factors and Case Fatality Rates of Invasive Nontyphoidal Salmonella (iNTS) Disease in Africa (1966 to 2014)
Source: PLoS Negl Trop Dis. 2017 Jan 5;11(1):e0005118. doi: 10.1371/journal.pntd.0005118 (PMC5215826; doi:10.1371/journal.pntd.0005118)
Supplement: S1 Table — (XLSX) [file pntd.0005118.s003.xlsx]

## Sheet: Sheet1
Field	Entry type or allowed variables*
Source	PubMed	EMBASE
Study Class	Population based/ Incidence study	Prospective, non select group	Retrospective, non select group	Prospective, Select group	Retrospective, Select group	Case report, series, outbreak report...
Title	Free Text
Authors	Surname1 Initials; Surname2 Initials; ...
Publication Year	Year (integer)
Publication Month	Month (3 letter abbreviation)
Publication Day	Day (integer)
Journal	Pubmed Abbrevation of Journal
Location (e.g. Town)	Free Text
Country	Free Text
Region of Africa	Northern	Western	Central	Eastern	Southern
Study begin	dd/mm/yyyy**
Study end	dd/mm/yyyy***
rural/urban	Rural	Urban	ND
Setting	Community	Hospital	Hospital&Clinic	Laboratory	ND
Patients	inpatient	outpatient	in&outpatient	ND
Study type	Population based/ Incidence study	Prospective, non select group	Retrospective, non select group	Prospective, Select group	Retrospective, Select group	Case report, series, outbreak report...
Study entry criteria	free text
Admission other	free text
Min Age	Months - integer or blank
Max Age	Months - integer or blank
Median Age	Months - integer or blank
Potential subjects	integer or blank
Subjects enrolled	integer or blank
Total Blood Cultures	integer or blank
Significant Bacteria +ve BC	integer or blank
% HIV	real number(%) or blank
% plasmodium	real number(%) or blank
% ART	real number(%) or blank
population	integer or blank
Av followup	Months - integer or blank
Salmonella sp.	integer or blank
# S. Typhi	integer or blank
# S. Typhimurium	integer or blank
# S. Enteritidis	integer or blank
#Other iNTS	integer or blank
#S other	integer or blank
Total iNTS	integer
Total Salmonella	integer or blank
CFR Salmonella %	real number(%) or blank
#H. influenzae Type b	integer or blank
#E. coli	integer or blank
Neisseria	integer or blank
#Other Gram -ve	integer or blank
#S. pneumonia	integer or blank
S. aureus	integer or blank
Other Staphylococcus	integer or blank
# Other Gram +ve	integer or blank
Other bacteria	integer or blank
Mycobacteria	integer or blank
Salm or iNTS Incidence	Yes	No
Comments	Free text
* Bold where entry variables was restricted
** 01/01/yyyy where only the year was stated in publication
***31/12/yyyy where only the year was stated in publication
